# Supplementary material for: Genome Sequence Analysis of the Oleaginous Yeast, Rhodotorula diobovata, and Comparison of the Carotenogenic and Oleaginous Pathway Genes and Gene Products with Other Oleaginous Yeasts
Source: J Fungi (Basel). 2021 Apr 20;7(4):320. doi: 10.3390/jof7040320 (PMC8074367; doi:10.3390/jof7040320)
Supplement: Supplementary file 1 [file jof-07-00320-s001.zip]

Archive with 1 entries (1 files):
- jof-1173790-supplementary.pdf
